# Supplementary material for: Polypharmacology-based kinome screen identifies new regulators of KSHV reactivation
Source: PLoS Pathog. 2023 Sep 5;19(9):e1011169. doi: 10.1371/journal.ppat.1011169 (PMC10503724; doi:10.1371/journal.ppat.1011169)
Supplement: S1 Data — Excel file containing, in separate tabs, the numerical data for Figs 2B, 2D, 2E, S2, 3, S3, 4C, 4D, 4E, S4, 5, 6, 7A, 7C, S5, S6A, 8, S7. (XLSX) [file ppat.1011169.s008.xlsx]

## Sheet: Fig 2B
		mCherry positive nuclei (Percent of Ctrl DOX+NaB)
	Inhibitor Concentration	Cmpd #1			Cmpd #2
	31nM	42.1156	70.7622	95.0066	51.9711	57.8187	87.4507
	125nM	104.074	101.774	92.707	59.9869	58.2786	70.2365
	500nM	138.633	134.1	156.833	25.6899	29.7635	34.8883
	2µM	219.777	201.051	174.244	12.0894	7.62155	4.73062
	DMSO control was set to 100

## Sheet: Fig 2C
	KI Name	KI Lab Abbreviation	mCherry positive nuclei (percent)
	CP-547632	D4	143.189
	Aminopurvalanol A	C7	135.283
	SB 202190	C8	119.645
	Doramapimod	B3	117.884
	Ruboxistaurin Mesylate	E5	108.038
	JNK Inhibitor VIII	B4	107.09
	-	DMSO DOX+NaB Ctrl	100
	Bosutinib	D5	94.0417
	Cobimetinib	C5	87.1003
	PP121	B7	85.8831
	Y-33075 Dihydrochloride	C4	77.431
	Rho Kinase Inhibitor III	B6	72.7491
	AT7867	D6	72.3919
	Nintedanib	E8	71.7666
	Baricitinib	B2	64.6766
	WZ3146	C6	55.7819
	PDK1/Akt/Flt Dual Pathway Inhibitor	D8	51.7708
	Cot Inhibitor-2	E6	48.8806
	AZD3463	C2	38.9947
	NCGC00263020-01	E2	30.1139
	DMSO DOX+NaB control was set to 100

## Sheet: Fig 2D
	DMSO (mCherry)		DMSO (Confluence)					Afatinib (mCherry)		Afatinib (Confluence)		ASP-3026 (mCherry)		ASP-3026 (Confluence)		AV-412 (mCherry)		AV-412 (Confluence)		AZD3463 (mCherry)		AZD3463 (Confluence)		Gefitinib (mCherry)		Gefitinib (Confluence)		GSK-650394 (mCherry)		GSK-650394 (Confluence)		IRAK1/4 (mCherry)		IRAK1/4 (Confluence)		JAK3-I VI (mCherry)		JAK3-I VI (Confluence)		K252a (mCherry)		K252a (Confluence)		Lestaurtinib (mCherry)		Lestaurtinib (Confluence)		PF-477736 (mCherry)
	99.862	100.024	100	100		KI Concentration	125nM	55.9327	95.4762	88.6363	101.323	69.8675	112	105.29	106.036	70.585	103.667	103.51	108.332	66.5182	81.7941	94.0854	88.8099	84.3543	105.81	104.866	100.486	78.8419	99.4161	94.1977	113.443	62.1752	104.034	93.4556	106.334	101.048	85	105.252	102	41.5739	54.2463	109.374	109.75	4.38742	51.0952	25.0936	109.36	105.716	105.892
							500nM	64.9283	79.1429	90.2906	102.385	12.1413	105.714	48.7327	102.999	78.9183	99.9048	105.45	106.526	37.7877	57.2187	73.1643	93.1554	60.6236	102.667	102.926	86.4279	40.4232	47.6645	82.2731	107.578	28.8048	97.6645	82.8561	106.278	56.619	48	104.253	90	16.2955	24.2569	77.7462	108.349	12.7208	17.4286	66.7667	98.6721	118.114	128.503
							2µM	47.9029	67.2381	81.0281	103.816	37.9967	78.0952	74.645	101.09	34.2991	79.7619	79.9082	99.7946	31.4402	64.9682	57.0509	87.6059	73.1512	109.476	101.564	104.943	30.6236	67.7282	76.114	114.785	82.6281	84.3949	98.7772	98.4527	39.2381	39	99.6293	89	5.93912	5.41401	54.9497	87.9505	6.37417	6.04762	69.4719	94.3649	84.2984	75.4777
							8µM	0.1	0.7	12.5	11.8	17.8	19.1	48.2	34.2	0.1	0	24.8	3.1	44.9	48.3	35.3	60.8	59.9	116.7	112.3	115	25.8	52.4	131.3	109.4	113.5	100.5	108.5	104.8	6.8	14	63.9	77	0.1	5.4	27	18	0.1	0	29.1	6	50.6	36.7
	The data provided in the table was completed in duplicate or triplicate (PKR-I only) experiments that represent biological replicates.
	DMSO control was set to 100
[truncated: 8 more columns]

## Sheet: Fig 2E
	Order #	Measured KI	Training	Model Predicted
Lestaurtinib 0.5uM	1	15		19
K252a 0.5uM	2	20		25
STO-609 0.5uM	3			26
AP26113 0.5uM	4			27
E2 500nM	5		30
AZD3463 0.5uM	6	48		31
C2 500nM	7		39
WZ8040 0.5uM	8			42
NCGC00344999 0.5uM	9			43
WZ4002 0.5uM	10			45
Go6976 0.5uM	11			45
SB202190 (FHPI) 0.5uM	12			47
WZ3146 0.5uM	13			48
Go6976 0.05uM	14			48
GSK-650394 0.5uM	15	44		49
E6 500nM	16		49
A-770041 0.5uM	17			51
AV 412 0.5uM	18	89		53
D8 500nM	19		52
SU6656 0.5uM	20			55
OSI-906 (Linsitinib) 0.5uM	21			55
Staurosporine 0.5uM	22			56
C6 500nM	23		56
NCGC00263020-01 0.5uM	24			59
PF-3758309 0.5uM	25			59
Milciclib (PHA-848125) 0.5uM	26			60
Indirubin Derivative E804 0.5uM	27			60
JAK3 Inhibitor VI 0.5uM	28	52		61
Dorsomorphin hydrochloride 0.5uM	29			63
Lck Inhibitor (RK 24466) 0.5uM	30			63
Ponatinib (AP24534) 0.5uM	31			63
EGFR/ErbB2/ErbB4 Inhibitor 0.5uM	32			63
Y-39983 dihydrochloride 0.5uM	34			65
LY2835219 0.5uM	35			65
B2 500nM	36		65
Dorsomorphin (BML-275, Compound C) 0.5uM	37			66
PF-00562271 0.5uM	38			66
Neratinib 0.5uM	40			67
MGCD-265 0.5uM	41			67
NVP-TAE684 0.5uM	42			68
MK-5108 (VX-689) 0.5uM	43			68
BMS-536924 0.5uM	44			68
Masitinib 2uM	45			69
GZD824 0.5uM	46			69
BAG 956 0.5uM	47			69
IRAK1/4 Inhibitor 2uM	48	84		69
E8 500nM	49		72
XL647 0.5uM	50			70
Cot inhibitor-2 0.5uM	51			70
GSK-3 Inhibitor IX 0.5uM	52			70
Rho Kinase Inhibitor IV 0.5uM	53			71
D6 500nM	54		72
WHI-P154 0.5uM	55			72
PKC412 (CGP41251, Midostaurin) 0.05uM	56			72
Cobimetinib (GDC-0973, RG7420) 0.5uM	57			72
B6 500nM	58		72
LDN-193189 0.5uM	59			73
ASP-3026 0.5uM	60	59		73
AC480 (BMS-599626) 0.5uM	61			74
LDK378 0.5uM	62			74
GSK1838705A 0.5uM	63			74
Sunitinib malate (SU11248) 0.5uM	64			75
Dasatinib 0.5uM	65			75
NCGC00348110 0.5uM	66			76
PKCb Inhibitor 0.5uM	67			76
CC-401 0.5uM	68			76
PDK1/Akt/Flt Dual Pathway Inhibitor 0.5uM	69			77
GSK-3 Inhibitor X 0.5uM	70			77
Foretinib (GSK1363089) 0.5uM	71			77
Gefitinib 2uM	72	91		77
C4 500nM	73		77
Compound 56 0.5uM	74			78
KW-2449 0.5uM	75			78
Afatinib (BIBW2992) 0.5uM	76	72		78
EGFR/ErbB2 Inhibitor 0.5uM	77			78
Allitinib (AST1306) 0.5uM	78			79
AG 1478 0.5uM	79			79
Cdk4 Inhibitor 0.5uM	80			79
PP1 Analog II 1NM-PP1 0.5uM	81			79
MLN2480 (BIIB-024, TAK-580) 0.5uM	82			80
CHIR-124 (SB19469) 0.5uM	83			81
GSK-3 Inhibitor XIII 0.5uM	84			81
IRAK inhibitor 5 0.5uM	85			81
BPIQ-I 0.5uM	86			81
TG003 0.5uM	87			81
AMG-51 0.5uM	88			81
CP 724,714 0.5uM	89			82
GSK-3b Inhibitor XII (TWS119) 0.5uM	90			82
JNJ-28312141 0.5uM	91			82
Masitinib 0.5uM	92			82
AMG-25 0.5uM	93			82
Gefitinib 0.5uM	94	82		82
Bosutinib 0.05uM	95			83
SB 202474 0.5uM	96			83
AZD8931 (Sapitinib) 0.5uM	97			83
BGT226 (NVP-BGT226) 0.5uM	98			84
CX-4945 0.5uM	99			84
CP-673,451 0.5uM	100			84
JAK Inhibitor I 0.5uM	101			84
Isogranulatimide 0.5uM	102			84
PKR Inhibitor 0.5uM	103	103		85
GTP-14564 0.5uM	104			85
Piceatannol 0.5uM	105			86
Go 6983 0.5uM	106			86
PD 169316 0.5uM	107			86
AT9283 0.5uM	108			86
GSK-3b Inhibitor XII (TWS119) 0.05uM	109			86
Erlotinib HCl 2uM	110			86
B7 500nM	111		86
Indirubin-3-monoxime 0.5uM	112			87
Emodin (Archin, Frangulic Acid) 0.5uM	113			87
Flt3 Inhibitor III 0.5uM	114			87
Syk Inhibitor II hydrochloride 0.5uM	115			87
PD173955 0.5uM	116			87
NVP-BEZ235 (Dactolisib) 0.5uM	117			87
AMG-208 0.5uM	118			87
Lapatinib 0.5uM	119			87
IRAK1/4 Inhibitor 0.5uM	120	63		87
C5 500nM	121		87
c-Met/RON Dual Kinase Inhibitor 0.5uM	122			88
AG-1296 0.5uM	123			88
Takeda-6d 0.5uM	124			88
Baricitinib (LY3009104, INCB028050) 0.5uM	125			88
VEGFR2 Kinase Inhibitor I 0.5uM	126			88
Pazopanib HCl (GW786034 HCl) 0.5uM	127			88
TGFb RI Kinase Inhibitor (LY364947, HTS 466284) 0.5uM	128			88
VEGFR Tyrosine Kinase Inhibitor II 0.5uM	129			88
VEGFR2 Kinase Inhibitor IV 0.5uM	130			88
Flt3 Inhibitor II 0.5uM	131			88
PI3Kg Inhibitor (AS-605240) 0.5uM	132			88
PP3 0.5uM	133			88
SAR245409 (XL765) 0.5uM	134			88
Roscovitine (Seliciclib, CYC202) 0.5uM	135			89
SU 4312 (DMBI) 0.5uM	136			89
Vemurafenib (PLX4032, RG7204) 0.5uM	137			89
TAE226 (NVP-TAE226) 0.5uM	138			89
GSK690693 0.5uM	139			89
SKI II 0.5uM	140			90
PD 166285 dihydrochloride 0.5uM	141			90
Crenolanib (CP-868596) 0.5uM	142			90
VEGFR2 Kinase Inhibitor II 0.5uM	143			90
Vargatef (Nintedanib, BIBF 1120) 0.5uM	144			90
SU9516 0.5uM	145			90
KU-55933 (ATM Kinase Inhibitor) 5uM	146			90
PDGFR Tyrosine Kinase Inhibitor V 0.5uM	147			90
GSK-3b Inhibitor XI 0.5uM	148			90
PD 173955 Analogue 1 0.5uM	149			90
Cdk4 Inhibitor III (Ryuvidine) 0.5uM	150			90
Cdk1/2 Inhibitor III 0.5uM	151			90
Danusertib (PHA-739358) 0.5uM	152			90
SKI II 5uM	153			90
Tandutinib 2uM	154			91
HA-1077 Dihydrochloride (Fasudil) 0.5uM	155			91
SB203580 2uM	156			91
PDGFR Tyrosine Kinase Inhibitor II 0.5uM	157			91
AR-A014418 0.5uM	158			91
BIIB-057 (PRT062607, P505-15) 0.5uM	159			91
Bohemine 0.5uM	160			91
ERK Inhibitor III 0.5uM	161			91
Cdk1/5 Inhibitor (NSC 693868) 0.5uM	162			91
JNK Inhibitor V 0.5uM	163			91
NVP-ADW742 0.5uM	164			91
Pazopanib 0.5uM	165			91
SCIO-469 (Talmapimod HCl) 0.5uM	166			92
AMG-458 0.5uM	167			92
Akt-I-1,2 0.5uM	168			92
MK-8776 (SCH 900776) 0.5uM	169			92
AG 112 (Tyrphostin A48) 0.5uM	170			92
Tivozanib (AV-951) 0.5uM	171			92
Erlotinib HCl 0.5uM	172			92
GSK-3b Inhibitor II 0.5uM	173			92
Chelerythrine Chloride 0.5uM	174			92
Rho Kinase Inhibitor IV 2uM	175			92
SB202190 (FHPI) 2uM	176			92
PKR Inhibitor (Negative Control) 0.5uM	177			92
Chk2 Inhibitor II 2uM	178			93
Cdk4 Inhibitor II (NSC 625987) 0.5uM	179			93
Triciribine 5uM	180			93
GSK-269962A 0.5uM	181			93
Rapamycin (Sirolimus) 5uM	182			93
Akt Inhibitor IV 0.5uM	183			93
Chk2 Inhibitor II 0.5uM	184			93
GW441756 0.5uM	185			93
SB 218078 0.5uM	186			93
QNZ (EVP4593) 0.5uM	187			93
Fascaplysin Synthetic 0.5uM	188			93
SB505124 0.5uM	189			93
NVP-BVU972 0.5uM	190			93
JNK Inhibitor II (SP6) 0.5uM	191			93
KRN 633 2uM	192			94
p38 MAP Kinase Inhibitor III 0.5uM	193			94
Alsterpaullone 2 Cyanoethyl 0.5uM	194			94
BMS-794833 0.5uM	195			94
NCGC00350264-01 0.5uM	196			94
PD98059 0.5uM	197			94
Syk Inhibitor (OXSI 2) 0.5uM	198			94
Sorafenib Tosylate 0.5uM	199			94
KRN 633 0.5uM	200			94
Tie2 kinase inhibitor 0.5uM	201			94
AG 9 (Tyrphostin A1) 0.5uM	202			94
Sorafenib 0.5uM	203			95
Cediranib (AZD2171) 0.5uM	204			95
GNF-2 0.5uM	205			95
MNS (3,4-Methylenedioxy-B-nitrostyrene, MDBN) 0.5uM	206			95
JNJ-7706621 0.05uM	207			95
GSK-1070916 0.5uM	208			95
PI-103 0.5uM	209			95
Dovitinib (TKI-258, CHIR-258) 0.5uM	210			95
GSK-3 Inhibitor IX 0.05uM	211			95
Wortmannin 0.5uM	212			95
Brivanib (BMS-540215) 0.5uM	213			95
SB203580 0.5uM	214			95
MK-2461 0.5uM	215			95
PD98059 5uM	216			95
PF-05212384 (PKI-587) 0.5uM	217			95
DNA-PK Inhibitor III 0.5uM	218			95
GDC-0941 0.5uM	219			95
Diacylglycerol Kinase Inhibitor II 0.5uM	220			95
Alsterpaullone 0.5uM	221			95
JAK Inhibitor I 0.05uM	222			95
Src Kinase Inhibitor I 0.5uM	223			95
H-89 Dihydrochloride 0.5uM	224			95
D5 500nM	225		94
AG-1024 2uM	226			96
AG-490 (Tyrphostin B42) 0.5uM	227			96
PD 158780 0.5uM	228			96
Imatinib (Gleevec) 2uM	229			96
PD 174265 0.5uM	230			96
Nilotinib (AMN-107) 0.5uM	231			96
VEGFR2 Kinase Inhibitor III 0.5uM	232			96
KU-55933 (ATM Kinase Inhibitor) 0.5uM	233			96
Quizartinib HCl (AC-220) 0.5uM	234			96
Cdk1 Inhibitor 0.5uM	235			96
Imatinib Mesylate 0.5uM	236			96
Sotrastaurin (AEB071) 0.5uM	237			96
PI-103 5uM	238			96
Aloisine A (RP107) 0.5uM	239			96
AG-490 (Tyrphostin B42) 5uM	240			96
Linifanib (ABT-869) 0.5uM	241			96
SB-747651A 0.5uM	242			96
EGFR Inhibitor 0.5uM	243			96
Casein Kinase II Inhibitor III (TBCA) 0.5uM	244			96
CAL-101 (Idelalisib, GS-1101) 0.5uM	245			97
PP121 0.5uM	246			97
Cabozantinib malate (XL184) 0.5uM	247			97
PDGFR Tyrosine Kinase Inhibitor III 0.5uM	248			97
Akt Inhibitor VIII Isozyme Selective Akti-1/2 0.5uM	249			97
GSK-3b Inhibitor I (TDZD-8) 0.5uM	250			97
Copanlisib (BAY 80-6946) 0.5uM	251			97
KX2-391 0.5uM	252			97
SL-327 0.5uM	253			97
Tpl2 Kinase Inhibitor 0.5uM	254			97
OSU-03012 (AR-12) 0.5uM	255			97
NVP-AEW541 0.5uM	256			97
PDGFR Tyrosine Kinase Inhibitor IV 0.5uM	257			97
CGI1746 0.5uM	258			97
Pim-1 Inhibitor 2 0.5uM	259			97
IMD 0354 0.5uM	260			97
AZ 23 0.5uM	261			97
ITD 1 0.5uM	262			97
Apatinib 0.5uM	263			97
LY2157299 0.5uM	264			97
BMS-2 (Met/Flt-3/VEGFR2 TKI) 0.5uM	265			97
MLN120B 0.5uM	266			97
Cdk2 Inhibitor IV (NU6140) 0.5uM	267			97
PRT-060318 0.5uM	268			97
Arry-380 0.5uM	269			97
DNA-PK Inhibitor II 0.5uM	270			97
BGJ398 (Infigratinib) 0.5uM	271			97
Cdk/Crk Inhibitor (RGB-286147, Cdk7 Inhibitor IV) 0.5uM	272			97
Casein Kinase I Inhibitor (D4476) 0.5uM	273			98
SGI-1776 free base 0.5uM	274			98
Triciribine 0.5uM	275			98
DNA-PK Inhibitor V 0.5uM	276			98
Wortmannin 2uM	277			98
Bentamapimod (AS-602801) 0.5uM	278			98
AGL 2043 0.5uM	279			98
Mubritinib (TAK 165) 0.5uM	280			98
BKM120 (NVP-BKM120, Buparlisib) 0.5uM	281			98
INCB 28060 (Capmatinib) 0.5uM	282			98
Bosutinib 0.5uM	283			98
KN-93 5uM	284			98
Tofacitinib 2uM	285	111		98
AG-1024 0.5uM	286			98
BYL719 0.5uM	287			98
CGK 733 0.5uM	288			98
Rapamycin (Sirolimus) 0.5uM	289			98
ZSTK474 0.5uM	290			98
BI 78D3 0.5uM	291			98
GSK1904529A 0.5uM	292			98
Purvalanol A 0.5uM	293			98
Akt Inhibitor VIII Isozyme Selective Akti-1/2 5uM	294			98
OSI-930 0.5uM	295			99
Palbociclib (PD-0332991) 0.5uM	296			99
JNK Inhibitor (Negative Control) 0.5uM	297			99
TGFb RI Inhibitor III 0.5uM	298			99
GNF-2 5uM	299			99
Herbimycin A 0.5uM	300			99
Motesanib Diphosphate 0.5uM	301			99
Cdk2 Inhibitor III (CVT-313) 0.5uM	302			99
PI3Kg Inhibitor (AS-605240) 2uM	303			99
Tandutinib 0.5uM	304			99
AZD5363 0.5uM	305			99
SKF-86002 0.5uM	306			99
ZM 336372 0.5uM	307			99
AS-604850 5uM	308			99
JAK3 Inhibitor IV 0.5uM	309			99
GF109203X 0.5uM	310			99
AKT-I-1 0.5uM	311			99
Telatinib 0.5uM	312			99
KN-93 0.5uM	313			99
SL-327 5uM	314			99
RWJ 67657 (JNJ-3026582) 0.5uM	315			99
Aloisine (RP106) 0.5uM	316			99
GDC-0068 0.5uM	317			99
BI-2536 0.5uM	318			99
BAY 11-7082 0.5uM	319			99
Bisindolylmaleimide IV 0.5uM	320			99
PKCbII/EGFR Inhibitor 0.5uM	321			99
Casein Kinase I Inhibitor (D4476) 5uM	322			99
c-FMS inhibitor 0.5uM	323			100
SB590885 0.5uM	324			100
AZD8055 0.5uM	325			100
GSK-3 INHIBITOR-I 0.5uM	326			100
Saracatinib (AZD0530) 0.5uM	327			100
IC261 0.5uM	328			100
TSU-68 (SU6668, Orantinib) 0.5uM	329			100
GSK2334470 0.5uM	330			100
Kenpaullone 0.5uM	331			100
JNJ-38877605 0.5uM	332			100
KU-60019 0.5uM	333			100
PF-3644022 0.5uM	334			100
FLT3 Inhibitor (TCS 359) 0.5uM	335			100
Control	336	100		100
MEK Inhibitor I 0.5uM	337			100
PHT-427 0.5uM	338			100
p38 MAP Kinase Inhibitor 0.5uM	339			100
Ku-0060648 0.5uM	340			100
PKC412 (CGP41251, Midostaurin) 0.5uM	341			100
Roscovitine (Seliciclib, CYC202) 2uM	342			100
PRP003-073 0.5uM	343			100
FR 180204 0.5uM	344			101
Regorafenib (BAY 73-4506) 0.5uM	345			101
VE-821 (ATR Inhibitor IV) 0.5uM	346			101
CGP 57380 0.5uM	347			101
Endoxifen 0.5uM	348			101
Aminopurvalanol A 0.5uM	349			101
LY 294002 5uM	350			101
Pluripotin 0.5uM	351			101
AMG-Tie2-1 0.5uM	352			101
XL147 0.5uM	353			101
IC-87114 0.5uM	354			101
SB220025 0.5uM	355			101
Fingolimod (FTY720) HCl 0.5uM	356			101
Dovitinib (TKI-258, CHIR-258) 0.05uM	357			101
KN-62 0.5uM	358			101
VX-702 5uM	359			101
GDC-0980 (RG7422) 0.5uM	360			101
BMS-5 (LIM Kinase Inhibitor I) 0.5uM	361			101
PF-477736 0.5uM	362	123		101
PF-4708671 0.5uM	363			101
MK2a Inhibitor 0.5uM	364			101
TG101348 (SAR302503) 0.5uM	365			101
S6K-18 0.5uM	366			101
Akt Inhibitor X 0.5uM	367			101
AZD-26 0.5uM	368			101
Dinaciclib (SCH727965) 0.5uM	369			102
Mubritinib (TAK 165) 5uM	370			102
Vandetanib 0.5uM	371			102
Amuvatinib (MP-470) 0.5uM	372			102
Tofacitinib 0.5uM	373	143		102
Axitinib 0.5uM	374			102
GNF-5837 0.5uM	375			102
GSK2126458 (GSK458) 0.5uM	376			102
Hydroxocobalamin (Vitamin B12a) 0.5uM	377			102
MEK Inhibitor II 0.5uM	378			102
Aurora A Inhibitor I 0.5uM	379			102
AG-1295 0.5uM	380			102
Compound 52 (NG 52) 0.5uM	381			102
MK-22-6 0.5uM	382			103
AZD7545 0.5uM	383			103
JNK Inhibitor VIII 0.5uM	384			103
Tepotinib (EMD 1214063) 0.5uM	385			103
S-99 0.5uM	386			103
Sunitinib (free base) 0.5uM	387			103
Doramapimod (BIRB 796, p38 MAP Kinase Inhibitor X) 0.5uM	388			103
AS-604850 0.5uM	389			103
Rho Kinase Inhibitor III Rockout 0.5uM	390			103
Ro-32-0432 hydrochloride 0.5uM	391			104
Vatalanib (PTK787) 2HCl 0.5uM	392			104
RAF265 (CHIR-265) 0.5uM	393			104
Flavopiridol (Alvocidib) 0.5uM	394			104
7307-50-7 0.5uM	395			104
JNK Inhibitor IX 5uM	396			104
NCGC00371288-02 0.5uM	397			104
Indirubin Derivative E804 0.05uM	398			104
BMS-3 0.5uM	399			105
NCGC00244250-01 0.5uM	400			105
PF-573228 0.5uM	401			105
LY 333531 mesylate (Ruboxistaurin) 0.5uM	402			105
GW2580 0.5uM	403			105
SU11652 0.5uM	404			105
Cdk1 Inhibitor (CGP74514A) 0.5uM	405			105
MK-2206 2HCl 0.5uM	406			105
AT7867 0.5uM	407			106
Aurora Kinase Inhibitor III 0.5uM	408			106
Filgotinib (GLPG0634) 0.5uM	409			106
JNK Inhibitor IX 0.5uM	410			106
LY2603618 0.5uM	411			106
FR 180204 2uM	412			106
Idronoxil (Phenoxodiol) 0.5uM	413			106
PQ 401 0.5uM	414			106
CP 547,632 0.5uM	415			106
SC-68376 0.5uM	416			107
VX-702 0.5uM	417			107
NVP-231 0.5uM	418			107
LY 303511 (Negative control) 0.5uM	419			107
B4 500nM	420		107
LY 294002 0.5uM	421			108
SGX-523 0.5uM	422			108
CEP-33779 0.5uM	423			108
PF-04691502 0.5uM	424			108
MK-1775 0.5uM	425			108
E5 500nM	426		108
JNJ-7706621 0.5uM	427			109
Met Kinase Inhibitor (SU11274) 0.5uM	428			109
Enzastaurin (LY317615) 0.5uM	429			110
TPCA-1 0.5uM	430			110
FMK (RSK inhibitor Fmk) 0.5uM	431			112
CHEMBL2336015 0.5uM	432			112
BI-D1870 0.5uM	433			113
PHA-690509 0.5uM	434			113
RO-495 0.5uM	435			113
MLN8054 0.5uM	436			113
SR-3306 0.5uM	437			114
Alisertib (MLN8237) 0.5uM	438			114
B3 500nM	439		118
BX-912 0.5uM	440			115
ROCK Inhibitor Y-27632 0.5uM	441			117
VX-680 (Tozasertib, MK-0457) 0.5uM	442			119
C8 500nM	443		120
Crizotinib (PF-02341066) 0.5uM	444			122
LY2784544 0.5uM	445			123
TCS ERK 11e (ERK Inhibitor VIII, VX-11e) 0.5uM	446			125
BMS-754807 0.5uM	447			126
C7 500nM	448		135
D4 500nM	449		143
C7 500nM	448		135
D4 500nM	449		143

## Sheet: Fig S2
	Kinase Inhibitors	Kinase inhibitor abbreviation (for lab use)	mCherry positive nuclei (Percent of Ctrl DOX+NaB)
	Cot Inhibitor-2	E6	0.322
	JNK Inhibitor VIII	B4	0.312
	Nintedanib	E8	0.273
	NVP-BVU972	C3	0.247
	Baricitinib	B2	0.207
	Doramapimod	B3	0.124
	VX-11e	B5	0.124
	Y-33075 Dihydrochloride	C4	0.124
	DMSO only	Ctrl	0.111
	WZ3146	C6	0.106
	PRT062607	D2	0.106
	Rho Kinase Inhibitor III	B6	0.095
	Cobimetinib	C5	0.086
	Bosutinib	D5	0.075
	PDK1/Akt/Flt Dual Pathway Inhibitor	D8	0.075
	SB 202190	C8	0.073
	Ruboxistaurin Mesylate	E5	0.064
	CP-547632	D4	0.042
	AT7867	D6	0.042
	CAS:185039-99-0	E7	0.033
	Aminopurvalanol A	C7	0.016

## Sheet: Fig 3
	Figure 3A
	siRNA Target	Cell Viability					KSHV Reactivation
	ITK	91	76	84			77	24	32
	MAP3K8	104	88	111			102	48	116
	FRK	99	103	99			114	119	105
	CLK1	100	78	102	99	97	91	48	120	69	59
	ERBB4 †			96	107	82			28	61	20
	MAP2K2	93	85	84			95	63	37
	CAMK2G	98	92	105			115	51	224
	MKNK2 *				104	81				34	13
	PBK	100	77	87			142	28	49
	TEC	90	87	98			48	70	66
	LRRK2	68		125			21		130
	MAP4K4	98	96	123			91	54	179
	DSTYK	92	81	84			75	49	68
	Fig 3B
	siRNA Target	Cell Viability					KSHV Reactivation
	MKNK1			76	87				182	168
	MKNK2 *				104	81				34	13
	Transfected siCtrl was set to 100 and each column represents independent experiments
	* These data are the same
	† These data are the same as in Fig 4D

## Sheet: Fig S3
Fig S3A
	MAP3K8 (COT1)		FRK (PTK5)		CLK1		MAP2K2 (MEK2)		CAMK2G		PBK		TEC		LRRK2 (RIPK7)		MAP4K4 (HGK)		DSTYK (RIPK5)
Experiment (Biological replicates)	siCtrl	siCOT1	siCtrl	siFRK	siCtrl	siCLK1	siCtrl	siMEK2	siCtrl	siCAMK2G	siCtrl	siPBK	siCtrl	siTEC	siCtrl	siLRRK2	siCtrl	siHGK	siCtrl	siDSTYK
1	0.718032	0.720237	1.75192	0.6735	1.11542	1.0225	1.46385	0.421683	1.07395	0.642825	1.06801	0.743654	0.888011	0.287331	0.614254	0.286307	1.47716	0.263937	0.991532	0.055136
2	0.594288	0.185215	0.769701	0.235779	1.52606	1.33256	0.951566	0.033579	0.901058	0.315156	0.662319	0.114673	0.488914	0.099939	0.674835	0.628984	0.858357	0.090893	1.22278	0.199029
3	0.558899	0.375695	0.84092	0.250845	1.28767	1.16104	0.944962	0.049125	0.721729	0.40498	1.35564	0.135155	1.2907	0.794093	2.80437	1.50362	0.803919	0.128009	1.89501	0.506749
4					1.44985	1.38272
5					1.14422	1.33966
6					1.09547	1.72355
Fig S3B
	MKNK1		MKNK2				MKNK1		MKNK2
Experiment (Biological replicates)	siCtrl	siMKNK1	siCtrl	siMKNK1		Experiment (Biological replicates)	siCtrl	siMKNK2	siCtrl	siMKNK2
1	1.16891	0.199294	1.12608	2.08063		1	1.16891	0.917928	1.12608	0.0630133
2	1.3007	0.210201	1.70508	2.08278		2	1.3007	0.861644	1.70508	0.0446215
3	0.865211	0.0857437	0.940557	1.29417		3	0.865211	0.519584	0.940557	0.0538298
Untransfected control was set to 1

## Sheet: Fig 4C
	P-ERBB2 (Tyr1221/1222)
	Normalized Protien Levels
Experiment (Biological replicates)	Ctrl	DOX+NaB
1	100	106.452
2	100	101.748
3	100	115.489

## Sheet: Fig 4D
	siRNA Target	Cell Viability					KSHV Reactivation
	ERBB1			87	104	87			40	93	49
	ERBB2	91	87		104	69	38	15		19	3
	ERBB3			82	96	94			32	32	11
	ERBB4 †			96	107	82			28	61	20
	Transfected siCtrl was set to 100 and each column represents independent experiments
	† These data are the same as in Fig 3A

## Sheet: Fig 4E
	Condition	Cell Viability			KSHV Reactivation
	DMSO	100	100	100	100	100	100
	Tucatinib 7.8nM		103	101		35.2	71.1
	Tucatinib 31nM	103	102	101	75	74	109
	Tucatinib 125nM	101	104	101	111	104	114
	Each column represents independent experiments

[truncated: 11 more sheets: Fig S4, Fig 5, Fig 6, Fig 7A, Fig 7B, Fig 7C, Fig S5A,B,D-G, Fig 5SC, Fig S6A, Fig 8, Fig S7]
