# Supplementary material for: Polypharmacology-based kinome screen identifies new regulators of KSHV reactivation
Source: PLoS Pathog. 2023 Sep 5;19(9):e1011169. doi: 10.1371/journal.ppat.1011169 (PMC10503724; doi:10.1371/journal.ppat.1011169)
Supplement: S1 Table — (XLSX) [file ppat.1011169.s009.xlsx]

## Sheet: S1 Table
S1 Table. Initial kinase inhibitor screen data for DOX plus NaB condition
Experiment 1 (complete screen)
Kinase inhibitor abbreviation (for lab use):	DMSO	B3	B3	B3	B3	B6	B6	B6	B6	C2	C2	C2	C4	C4	C4	C5	C5	C5	C5	C6	C6	C6	C7	C7	C7	C7	C8	C8	C8	C8	D4	D4	D4	D4	D5	D5	D5	D5	D6	D6	D6	D6	D8	D8	D8	E2	E2	E2	E2
Kinase inhibitor concentration:	0uM	31.25nM	125nM	500nM	2uM	31.25nM	125nM	500nM	2uM	31.25nM	125nM	500nM	31.25nM	125nM	500nM	31.25nM	125nM	500nM	2uM	31.25nM	125nM	500nM	31.25nM	125nM	500nM	2uM	31.25nM	125nM	500nM	2uM	31.25nM	125nM	500nM	2uM	31.25nM	125nM	500nM	2uM	31.25nM	125nM	500nM	2uM	31.25nM	125nM	500nM	31.25nM	125nM	500nM	2uM
AVE mCherry Object Count per image	760.917	893.667	1315	1098.5	1104	680.5	593	604.167	614.5	404.5	422.5	296.75	586.667	580.167	589.25	611.333	614.167	662.833	779.167	497.833	550.5	424.5	1089.17	1179.83	1029.5	877.75	706.833	849.667	910.5	950.333	527.333	757.333	1089.67	1509.5	502.5	579	640.5	555	623.167	651.833	709	741.833	328.667	430.5	294.5	500.333	478.167	229.167	62
AVE GFP Object Area per image	1496550	1.29253e+06	1.25433e+06	1359100	1424950	1430300	1404700	1387100	1.44797e+06	1262850	1.30933e+06	1167250	1332300	1.23667e+06	1169750	1.35053e+06	1.36747e+06	1.33663e+06	1.41557e+06	1.33093e+06	1335700	1.37877e+06	1.34867e+06	1.27817e+06	1251700	1175000	1.34553e+06	1.33497e+06	1367600	1.40947e+06	1326200	1393400	1.45907e+06	1.47663e+06	1.57433e+06	1534800	1558700	1589300	1.52803e+06	1.52733e+06	1.49317e+06	1.41493e+06	1412500	1448600	1519250	1478300	1.51007e+06	1.50977e+06	1403200
KSHV Reactivation	100	117.433	172.799	144.35	145.072	89.4218	77.9238	79.3912	80.749	53.1537	55.5191	38.9947	77.0915	76.2374	77.431	80.3329	80.7052	87.1003	102.387	65.4183	72.339	55.7819	143.123	155.037	135.283	115.342	92.8822	111.651	119.645	124.88	69.2948	99.5182	143.189	198.357	66.0315	76.0841	84.1656	72.9304	81.8879	85.6548	93.1669	97.4814	43.1888	56.5703	38.6991	65.7468	62.834	30.1139	8.14717
Cell Viability	100	86.3675	83.815	90.8155	95.2157	95.5732	93.8626	92.6865	96.7536	84.3841	87.4901	77.9961	89.0248	82.6345	78.1631	90.2431	91.3746	89.3143	94.5887	88.9334	89.2519	92.1297	90.1184	85.4075	83.639	78.5139	89.909	89.2029	91.3835	94.1811	88.6172	93.1075	97.4954	98.6692	105.198	102.556	104.153	106.198	102.104	102.057	99.7739	94.5463	94.3837	96.796	101.517	98.7805	100.903	100.883	93.7623
Experiment 2 (partial screen)
Kinase inhibitor abbreviation (for lab use):	DMSO	B2	B2	B2	B2	B3	B3	B3	B3	B4	B4	B4	B4	B6	B6	B6	B7	B7	B7	D5	D5	D5	D5	D6	D6	D6	D6	D8	D8	D8	E6	E6	E6	E6	E8	E8	E8	E8
Kinase inhibitor concentration:	0uM	31.25nM	125nM	500nM	2uM	31.25nM	125nM	500nM	2uM	31.25nM	125nM	500nM	2uM	31.25nM	125nM	500nM	31.25nM	125nM	500nM	31.25nM	125nM	500nM	2uM	31.25nM	125nM	500nM	2uM	31.25nM	125nM	500nM	31.25nM	125nM	500nM	2uM	31.25nM	125nM	500nM	2uM
AVE mCherry Object Count per image	201.25	242.75	189.125	130	165.625	222.625	226.875	183.75	180.125	60.125	149	215.25	330.667	180.75	140.625	132.875	203.5	148.625	172.625	134.333	202.625	208.875	149.5	102.25	148.75	103.75	170.875	115.333	127	130.333	83.8333	91.5	98.25	120.25	95.6667	93.625	173.167	292.333
AVE GFP Object Area per image	1265800	1309450	1334625	1195450	1116045	1243300	1277775	1262775	1374200	965360	1201725	1333800	1.37937e+06	1160825	1033805	652362	1146600	997978	760115	1.11893e+06	1267625	1333325	1.16905e+06	1028130	1060110	951338	898102	1.09993e+06	1116575	1.06663e+06	984680	850480	1035070	1111275	921910	1010655	1.16833e+06	1040160
KSHV Reactivation	100	120.771	94.092	64.6766	82.4005	110.759	112.873	91.4179	89.6144	29.9129	74.1294	107.09	164.511	89.9254	69.9627	66.107	101.244	73.9428	85.8831	66.8325	100.808	103.918	74.3781	50.8706	74.005	51.6169	85.0124	57.3798	63.1841	64.8425	41.7081	45.5224	48.8806	59.8259	47.5954	46.5796	86.1526	145.439
Cell Viability	100	103.448	105.437	94.4422	88.1691	98.2225	100.946	99.761	108.564	76.2648	94.938	105.372	108.972	91.7068	81.6721	51.5376	90.583	78.8416	60.0502	88.3973	100.144	105.335	92.3568	81.2237	83.7502	75.157	70.9514	86.8963	88.211	84.2656	77.7911	67.1891	81.772	87.7923	72.8322	79.8432	92.3	82.1741
KSHV Reactivation: (Kinase Inhibitor AVE mCherry Object Count per image / DMSO AVE mCherry Object Count per image) X 100
Cell Viability: (Kinase Inhibitor AVE GFP Object Area per image / DMSO AVE GFP Object Area per image) X 100
Combined Data for KI + DOX/NaB Screen (19 KIs)
Kinase inhibitor name:	Control	Baricitinib				Doramapimod				JNK Inhibitor VIII				Rho Kinase Inhibitor III				PP121			AZD3463			Y-33075 Dihydrochloride			Cobimetinib				WZ3146			Aminopurvalanol A				SB 202190				CP-547632				Bosutinib
Kinase inhibitor abbreviation (for lab use):	DMSO	B2	B2	B2	B2	B3	B3	B3	B3	B4	B4	B4	B4	B6	B6	B6	B6	B7	B7	B7	C2	C2	C2	C4	C4	C4	C5	C5	C5	C5	C6	C6	C6	C7	C7	C7	C7	C8	C8	C8	C8	D4	D4	D4	D4	D5	D5	D5	D5
Kinase inhibitor concentration:	0uM	31.25nM	125nM	500nM	2uM	31.25nM	125nM	500nM	2uM	31.25nM	125nM	500nM	2uM	31.25nM	125nM	500nM	2uM	31.25nM	125nM	500nM	31.25nM	125nM	500nM	31.25nM	125nM	500nM	31.25nM	125nM	500nM	2uM	31.25nM	125nM	500nM	31.25nM	125nM	500nM	2uM	31.25nM	125nM	500nM	2uM	31.25nM	125nM	500nM	2uM	31.25nM	125nM	500nM	2uM
Combined KSHV Reactivation	100	120.771	94.092	64.6766	82.4005	114.096	142.836	117.884	117.343	29.9129	74.1294	107.09	164.511	89.6736	73.9432	72.7491	80.749	101.244	73.9428	85.8831	53.1537	55.5191	38.9947	77.0915	76.2374	77.431	80.3329	80.7052	87.1003	102.387	65.4183	72.339	55.7819	143.123	155.037	135.283	115.342	92.8822	111.651	119.645	124.88	69.2948	99.5182	143.189	198.357	66.432	88.4463	94.0417	73.6542
Combined Cell Viability	100	103.448	105.437	94.4422	88.1691	92.295	92.3805	95.2883	101.89	76.2648	94.938	105.372	108.972	93.64	87.7673	72.112	96.7536	90.583	78.8416	60.0502	84.3841	87.4901	77.9961	89.0248	82.6345	78.1631	90.2431	91.3746	89.3143	94.5887	88.9334	89.2519	92.1297	90.1184	85.4075	83.639	78.5139	89.909	89.2029	91.3835	94.1811	88.6172	93.1075	97.4954	98.6692	96.7974	101.35	104.744	99.2772
Combined KSHV Reactivation: Average of Experiment 1 and 2 KSHV Reactivation values
Combined Cell Viability: Average of Experiment 1 and 2 Cell Viability values
[truncated: 23 more columns]
