# Supplementary material for: Polypharmacology-based kinome screen identifies new regulators of KSHV reactivation
Source: PLoS Pathog. 2023 Sep 5;19(9):e1011169. doi: 10.1371/journal.ppat.1011169 (PMC10503724; doi:10.1371/journal.ppat.1011169)
Supplement: S2 Table — (XLSX) [file ppat.1011169.s010.xlsx]

## Sheet: S2 Table
S2 Table. List of kinase inhibitors and sources used for screening and validation
Kinase Inhibitor	Experiment	CAS #	Consortium / Vender	Catalog ID
Akt Inhibitor VIII	Initial screen	612847-09-3	NCATS	-
Aminopurvalanol A	Initial screen	220792-57-4	NCATS	-
AT7867	Initial screen	857531-00-1	NCATS	-
AZD3463	Initial screen	1356962-20-3	NCATS	-
Baricitinib	Initial screen	1187594-09-7	NCATS	-
Bosutinib	Initial screen	380843-75-4	NCATS	-
Cdk1/2 Inhibitor III	Initial screen	443798-55-8	NCATS	-
Cobimetinib	Initial screen	934660-93-2	NCATS	-
Cot Inhibitor-2	Initial screen	915363-56-3	NCATS	-
CP-547632	Initial screen	252003-65-9	NCATS	-
Doramapimod	Initial screen	285983-48-4	NCATS	-
GZD824 Dimesylate	Initial screen	1421783-64-3	NCATS	-
JNK Inhibitor VIII	Initial screen	894804-07-0	NCATS	-
N/A	Initial screen	185039-99-0	NCATS	-
Nintedanib	Initial screen	928326-83-4	NCATS	-
NVP-BVU972	Initial screen	1185763-69-2	NCATS	-
PD 166285	Initial screen	212391-63-4	NCATS	-
PDK1/Akt/Flt Dual Pathway Inhibitor	Initial screen	331253-86-2	NCATS	-
PP121	Initial screen	1092788-83-4	NCATS	-
PRT062607	Initial screen	1370261-96-3	NCATS	-
Rho Kinase Inhibitor III	Initial screen	7272-84-6	NCATS	-
Ruboxistaurin Mesylate	Initial screen	192050-59-2	NCATS	-
SB 202190	Initial screen	152121-30-7	NCATS	-
SB 218078	Initial screen	135897-06-2	NCATS	-
NCGC00263020-01	Initial screen	1221153-14-5	NCATS	-
Staurosporine	Initial screen	62996-74-1	NCATS	-
VX-11e	Initial screen	896720-20-0	NCATS	-
WZ3146	Initial screen	1214265-56-1	NCATS	-
Y-33075 Dihydrochloride	Initial screen	173897-44-4	NCATS	-
Afatinib	Validation Set	850140-72-6	MedChemExpress	HY-10261
ASP-3026	Validation Set	1097917-15-1	MedChemExpress	HY-13326
AV 412	Validation Set	451492-95-8	MedChemExpress	HY-10346A
AZD3463	Validation Set	1356962-20-3	Sigma	SML2590
Gefitinib	Validation Set	184475-35-2	Sigma	SML1657
GSK-650394	Validation Set	890842-28-1	MedChemExpress	HY-15192
IRAK1/4 Inhibitor	Validation Set	509093-47-4	Sigma	I5409
JAK3 Inhibitor VI	Validation Set	856436-16-3	Sigma	420126
K252a	Validation Set	99533-80-9	Abcam	AB120419
Lestaurtinib	Validation Set	111358-88-4	Sigma	C7869
PF-477736	Validation Set	952021-60-2	Sigma	PZ0186
PKR Inhibitor	Validation Set	608512-97-6	Calbiochem/Sigma	527451
Tofacitinib *	JAK Family	540737-29-9	LC Laboratories	T-1377
Tucatinib	ERBB Family	937263-43-9	MedChemExpress	HY-16069
* Tofacitinib was tested to evaluate the roles of JAKs in KSHV reactivation and included into KiR analysis
