# Supplementary material for: Polypharmacology-based kinome screen identifies new regulators of KSHV reactivation
Source: PLoS Pathog. 2023 Sep 5;19(9):e1011169. doi: 10.1371/journal.ppat.1011169 (PMC10503724; doi:10.1371/journal.ppat.1011169)
Supplement: S3 Table — (XLSX) [file ppat.1011169.s011.xlsx]

## Sheet: S3 Table
S3 Table. KiR-predicted kinase inhibitor responses for DOX plus NaB condition
			Top KiR Predicted Kinases															ERBB Family				MKNK Family
KiR Rank	Kinase Inhibitor	Percent predicted KI response at 0.5µM	ITK	COT1	PTK5	CLK1	ERBB4	MAP2K2	CAMK2G	MNK2	PBK	TEC	LRRK2	MAP4K4	DSTYK	Kinase Coverage from Top Hits (13)	Total Kinase Coverage	ERBB1	ERBB2	ERBB3	ERBB4	MKNK1	MKNK2
1	Lestaurtinib 0.5uM	17.0508	1	0	0	1	0	1	1	1	1	1	1	1	1	10	213	0	0	N/A	0	1	1
2	K252a 0.5uM	23.1918	1	0	0	1	0	1	1	1	1	0	1	1	1	9	207	0	0	N/A	0	1	1
3	Staurosporine 0.5uM	24.0839	1	0	1	1	1	1	1	1	1	0	1	1	1	11	246	1	1	N/A	1	1	1
4	AP26113 0.5uM	25.1058	0	0	1	1	1	0	1	0	0	0	1	0	0	5	93	1	1	N/A	1	0	0
5	AZD3463 0.5uM	28.0572	0	0	1	1	1	1	0	1	0	0	1	1	0	7	114	1	1	N/A	1	1	1
6	WZ8040 0.5uM	38.7788	1	0	0	0	1	0	0	0	0	1	0	0	0	3	41	1	1	N/A	1	0	0
7	NCGC00344999 0.5uM	39.073	1	0	0	1	0	0	0	0	0	1	1	1	0	5	119	0	0	N/A	0	0	0
8	WZ4002 0.5uM	40.8202	1	0	0	0	1	0	0	0	0	1	1	0	0	4	21	1	1	N/A	1	0	0
9	Go6976 0.5uM	40.8829	1	0	0	0	0	0	1	1	0	0	1	1	1	6	113	0	0	N/A	0	0	1
10	SB 218078 0.5uM	43.2544	1	0	0	1	0	0	1	1	1	0	1	1	1	8	174	0	0	N/A	0	1	1
11	WZ3146 0.5uM	43.4971	1	0	0	0	1	0	0	0	0	1	0	0	0	3	50	1	1	N/A	1	0	0
12	Go6976 0.05uM	44.0918	1	0	0	0	0	0	0	1	0	1	1	1	1	6	86	0	0	N/A	0	0	1
13	GSK-650394 0.5uM	44.6684	1	0	0	1	0	0	0	1	0	0	1	1	1	6	118	0	0	N/A	0	1	1
14	A-770041 0.5uM	46.5941	0	0	1	0	1	1	0	0	0	1	0	0	0	4	43	0	1	N/A	1	0	0
15	AV 412 0.5uM	48.3994	1	0	0	0	1	0	0	1	0	1	0	0	0	4	22	1	1	N/A	1	0	1
16	SU11652 0.5uM	50.3422	1	0	0	1	0	1	1	0	0	0	1	1	0	6	120	0	0	N/A	0	0	0
17	NVP-TAE684 0.5uM	50.58	0	0	1	1	1	0	1	0	0	0	1	1	0	6	136	1	1	N/A	1	0	0
18	Src Kinase Inhibitor I 0.5uM	51.2782	0	0	0	0	1	0	0	1	0	1	0	0	0	3	21	1	1	N/A	1	0	1
19	NCGC00263020-01 0.5uM	53.5719	0	0	0	1	0	0	0	1	0	0	1	1	0	4	81	0	0	N/A	0	1	1
20	PF-3644022 0.5uM	54.0397	0	0	0	1	0	0	0	1	0	0	1	0	0	3	34	0	0	N/A	0	1	1
21	Milciclib (PHA-848125) 0.5uM	54.6487		0 = drug restricts kinase activity < 50% at 500nM
22	Indirubin Derivative E804 0.5uM	55.2557		1 = drug restricts kinase activity > 50% at 500nM
23	JAK3 Inhibitor VI 0.5uM	55.4192
24	Dorsomorphin hydrochloride 0.5uM	57.6396
25	Lck Inhibitor (RK 24466) 0.5uM	57.6513
26	Pluripotin 0.5uM	57.7014
27	EGFR/ErbB2/ErbB4 Inhibitor 0.5uM	57.7019
28	Y-39983 dihydrochloride 0.5uM	59.2475
29	LY2835219 0.5uM	59.4675
30	Dorsomorphin (BML-275, Compound C) 0.5uM	60.5129
31	PDK1/Akt/Flt Dual Pathway Inhibitor 0.5uM	60.7738
32	Neratinib 0.5uM	61.1659
33	MGCD-265 0.5uM	61.7099
34	NVP-TAE226 0.5uM	62.301
35	MK-5108 (VX-689) 0.5uM	62.3238
36	BMS-536924 0.5uM	62.3765
37	Masitinib 2uM	62.8569
38	GZD824 0.5uM	62.9485
39	BAG 956 0.5uM	63.2144
40	IRAK1/4 Inhibitor 2uM	63.4518
41	XL647 0.5uM	63.9845
42	Cot inhibitor-2 0.5uM	64.1698
43	GSK-3 Inhibitor IX 0.5uM	64.19
44	Rho Kinase Inhibitor III Rockout 0.5uM	65.2968
45	WHI-P154 0.5uM	65.6747
46	Pim-1 Inhibitor 2 0.5uM	66.0644
47	Cobimetinib (GDC-0973, RG7420) 0.5uM	66.3159
48	LDN-193189 0.5uM	66.4148
49	ASP-3026 0.5uM	66.8569
50	AC480 (BMS-599626) 0.5uM	67.5948
51	LDK378 0.5uM	67.7443
52	GSK1838705A 0.5uM	68.084
53	Sunitinib (free base) 0.5uM	68.6798
54	Dasatinib 0.5uM	69.0595
55	NCGC00348110 0.5uM	69.124
56	PKC412 (CGP41251, Midostaurin) 0.5uM	69.6545
57	CC-401 0.5uM	69.9732
58	PDGFR Tyrosine Kinase Inhibitor V 0.5uM	70.0493
59	GSK-3 Inhibitor X 0.5uM	70.3424
60	Foretinib (GSK1363089) 0.5uM	70.7295
61	Gefitinib 2uM	70.8281
62	Compound 56 0.5uM	70.9357
63	KW-2449 0.5uM	71.0888
64	Afatinib (BIBW2992) 0.5uM	71.2996
65	EGFR/ErbB2 Inhibitor 0.5uM	71.588
66	Allitinib (AST1306) 0.5uM	72.2327
67	AG 1478 0.5uM	72.4503
68	Cdk4 Inhibitor 0.5uM	72.5523
69	Ponatinib (AP24534) 0.5uM	72.6906
70	MLN2480 (BIIB-024, TAK-580) 0.5uM	73.3846
71	CHIR-124 (SB19469) 0.5uM	73.6733
72	GSK-3 Inhibitor XIII 0.5uM	73.9673
73	IRAK inhibitor 5 0.5uM	74.083
74	BPIQ-I 0.5uM	74.1665
75	TG003 0.5uM	74.266
76	AMG-51 0.5uM	74.4009
77	CP 724,714 0.5uM	74.7681
78	GSK-3b Inhibitor XII (TWS119) 0.5uM	75.142
79	JNJ-28312141 0.5uM	75.1571
80	Masitinib 0.5uM	75.2207
81	AMG-25 0.5uM	75.3593
82	Gefitinib 0.5uM	75.4863
83	Bosutinib 0.05uM	75.5363
84	Saracatinib (AZD0530) 0.5uM	75.5739
85	AZD8931 (Sapitinib) 0.5uM	76.2069
86	BGT226 (NVP-BGT226) 0.5uM	76.665
87	CX-4945 0.5uM	76.7165
88	CP-673,451 0.5uM	76.7414
89	JAK Inhibitor I 0.5uM	76.9352
90	Isogranulatimide 0.5uM	76.9683
91	PKR Inhibitor (Negative Control) 0.5uM	77.6028
92	GTP-14564 0.5uM	77.7932
93	PI3Kg Inhibitor (AS-605240) 2uM	78.34
94	Go 6983 0.5uM	78.7561
95	PD 166285 dihydrochloride 0.5uM	78.9378
96	AT9283 0.5uM	79.0531
97	GSK-3b Inhibitor XII (TWS119) 0.05uM	79.0629
98	Erlotinib HCl 2uM	79.1151
99	Indirubin-3-monoxime 0.5uM	79.2947
100	Emodin (Archin, Frangulic Acid) 0.5uM	79.3019
101	Flt3 Inhibitor III 0.5uM	79.3727
102	Syk Inhibitor (OXSI 2) 0.5uM	79.4409
103	PD 174265 0.5uM	79.6416
104	NVP-BEZ235 (Dactolisib) 0.5uM	79.7239
105	AMG-208 0.5uM	79.8991
106	Lapatinib 0.5uM	79.9511
107	IRAK1/4 Inhibitor 0.5uM	80.0186
108	c-Met/RON Dual Kinase Inhibitor 0.5uM	80.1091
109	AG-1296 0.5uM	80.1354
110	Takeda-6d 0.5uM	80.3598
111	Baricitinib (LY3009104, INCB028050) 0.5uM	80.3619
112	VEGFR2 Kinase Inhibitor I 0.5uM	80.4143
113	Pazopanib 0.5uM	80.4474
114	TGFb RI Kinase Inhibitor (LY364947, HTS 466284) 0.5uM	80.4732
115	VEGFR Tyrosine Kinase Inhibitor II 0.5uM	80.5458
116	VEGFR2 Kinase Inhibitor IV 0.5uM	80.6071
117	Flt3 Inhibitor II 0.5uM	80.6414
118	PI-103 5uM	80.689
119	PP121 0.5uM	80.8904
120	S-99 0.5uM	80.9463
121	ROCK Inhibitor Y-27632 0.5uM	81.1132
122	STO-609 0.5uM	81.3542
123	Vemurafenib (PLX4032, RG7204) 0.5uM	81.5248
124	Syk Inhibitor II hydrochloride 0.5uM	81.656
125	GSK690693 0.5uM	81.8759
126	SKF-86002 0.5uM	82.0387
127	PD 158780 0.5uM	82.0469
128	Crenolanib (CP-868596) 0.5uM	82.2699
129	VEGFR2 Kinase Inhibitor II 0.5uM	82.2993
130	Vargatef (Nintedanib, BIBF 1120) 0.5uM	82.3292
131	SU6656 0.5uM	82.4547
132	KU-55933 (ATM Kinase Inhibitor) 5uM	82.5188
133	PDGFR Tyrosine Kinase Inhibitor IV 0.5uM	82.5202
134	GSK-3b Inhibitor XI 0.5uM	82.5921
135	PD 169316 0.5uM	82.7471
136	Cdk4 Inhibitor III (Ryuvidine) 0.5uM	82.7505
137	Cdk1/2 Inhibitor III 0.5uM	82.769
138	Danusertib (PHA-739358) 0.5uM	82.782
139	SKI II 0.5uM	82.7962
140	Tandutinib 2uM	82.8204
141	HA-1077 Dihydrochloride (Fasudil) 0.5uM	82.8821
142	SB203580 0.5uM	83.0097
143	PD98059 5uM	83.0589
144	AR-A014418 0.5uM	83.1145
145	BIIB-057 (PRT062607, P505-15) 0.5uM	83.1215
146	Bohemine 0.5uM	83.2331
147	ERK Inhibitor III 0.5uM	83.3322
148	Cdk1/5 Inhibitor (NSC 693868) 0.5uM	83.4695
149	JNK Inhibitor V 0.5uM	83.484
150	NVP-ADW742 0.5uM	83.6027
151	Palbociclib (PD-0332991) 0.5uM	83.7215
152	SC-68376 0.5uM	83.7927
153	AMG-458 0.5uM	83.9757
154	Akt-I-1,2 0.5uM	83.9992
155	MK-8776 (SCH 900776) 0.5uM	84.0608
156	AG 112 (Tyrphostin A48) 0.5uM	84.1129
157	Tivozanib (AV-951) 0.5uM	84.2432
158	Erlotinib HCl 0.5uM	84.2702
159	GSK-3b Inhibitor II 0.5uM	84.366
160	Chelerythrine Chloride 0.5uM	84.39
161	Rho Kinase Inhibitor IV 0.5uM	84.4353
162	SB202190 (FHPI) 0.5uM	84.4856
163	PKCbII/EGFR Inhibitor 0.5uM	84.5627
164	Chk2 Inhibitor II 2uM	84.6559
165	Cdk4 Inhibitor II (NSC 625987) 0.5uM	84.6703
166	Triciribine 5uM	84.7188
167	GSK-269962A 0.5uM	84.7759
168	Rapamycin (Sirolimus) 0.5uM	84.8159
169	Akt Inhibitor IV 0.5uM	84.9754
170	Chk2 Inhibitor II 0.5uM	85.0007
171	GW441756 0.5uM	85.0523
172	SB 202474 0.5uM	85.0555
173	Purvalanol A 0.5uM	85.1035
174	Fascaplysin Synthetic 0.5uM	85.2064
175	SB220025 0.5uM	85.2115
176	NVP-BVU972 0.5uM	85.2812
177	JNK Inhibitor II (SP6) 0.5uM	85.3332
178	KRN 633 2uM	85.6278
179	p38 MAP Kinase Inhibitor 0.5uM	85.6426
180	Alsterpaullone 2 Cyanoethyl 0.5uM	85.7167
181	BMS-794833 0.5uM	85.8219
182	NCGC00350264-01 0.5uM	85.8803
183	PD173955 0.5uM	86.0118
184	Sunitinib malate (SU11248) 0.5uM	86.0932
185	Sorafenib 0.5uM	86.1986
186	KRN 633 0.5uM	86.2927
187	Tie2 kinase inhibitor 0.5uM	86.3604
188	AG 9 (Tyrphostin A1) 0.5uM	86.4534
189	SL-327 5uM	86.4908
190	Cediranib (AZD2171) 0.5uM	86.4955
191	GNF-2 0.5uM	86.6519
192	MNS (3,4-Methylenedioxy-B-nitrostyrene, MDBN) 0.5uM	86.6727
193	JNJ-7706621 0.05uM	86.7147
194	GSK-1070916 0.5uM	86.7439
195	PHT-427 0.5uM	86.8882
196	Dovitinib (TKI-258, CHIR-258) 0.5uM	86.902
197	GSK-3 Inhibitor IX 0.05uM	86.9359
198	Wortmannin 0.5uM	87.0141
199	Brivanib (BMS-540215) 0.5uM	87.126
200	SB202190 (FHPI) 2uM	87.1645
201	MK-2461 0.5uM	87.179
202	PD98059 0.5uM	87.1885
203	PF-04691502 0.5uM	87.2521
204	DNA-PK Inhibitor III 0.5uM	87.2624
205	GDC-0941 0.5uM	87.264
206	Diacylglycerol Kinase Inhibitor II 0.5uM	87.2771
207	Alsterpaullone 0.5uM	87.2964
208	JAK Inhibitor I 0.05uM	87.3653
209	SR-3306 0.5uM	87.3759
210	H-89 Dihydrochloride 0.5uM	87.3763
211	AG-1024 2uM	87.3995
212	AG-490 (Tyrphostin B42) 0.5uM	87.4677
213	Pazopanib HCl (GW786034 HCl) 0.5uM	87.5035
214	Imatinib (Gleevec) 2uM	87.5108
215	PD 173955 Analogue 1 0.5uM	87.5956
216	Nilotinib (AMN-107) 0.5uM	87.6273
217	VEGFR2 Kinase Inhibitor III 0.5uM	87.734
218	KU-55933 (ATM Kinase Inhibitor) 0.5uM	87.7956
219	QNZ (EVP4593) 0.5uM	87.811
220	Cdk1 Inhibitor 0.5uM	87.828
221	Imatinib Mesylate 0.5uM	87.8669
222	Sorafenib Tosylate 0.5uM	87.8804
223	PI-103 0.5uM	87.9256
224	Aloisine A (RP107) 0.5uM	87.9347
225	AG-490 (Tyrphostin B42) 5uM	87.9824
226	Linifanib (ABT-869) 0.5uM	88.184
227	SB590885 0.5uM	88.2377
228	EGFR Inhibitor 0.5uM	88.2509
229	Casein Kinase II Inhibitor III (TBCA) 0.5uM	88.2535
230	CAL-101 (Idelalisib, GS-1101) 0.5uM	88.3123
231	PP1 Analog II 1NM-PP1 0.5uM	88.3949
232	Cabozantinib malate (XL184) 0.5uM	88.4008
233	PDGFR Tyrosine Kinase Inhibitor II 0.5uM	88.4101
234	Akt Inhibitor VIII Isozyme Selective Akti-1/2 0.5uM	88.4397
235	GSK-3b Inhibitor I (TDZD-8) 0.5uM	88.4712
236	Copanlisib (BAY 80-6946) 0.5uM	88.5013
237	KX2-391 0.5uM	88.5431
238	SKI II 5uM	88.5716
239	Tpl2 Kinase Inhibitor 0.5uM	88.5908
240	OSI-930 0.5uM	88.5936
241	NVP-AEW541 0.5uM	88.6796
242	PDGFR Tyrosine Kinase Inhibitor III 0.5uM	88.7038
243	CGI1746 0.5uM	88.7322
244	Piceatannol 0.5uM	88.7367
245	IMD 0354 0.5uM	88.792
246	AZ 23 0.5uM	88.8162
247	ITD 1 0.5uM	88.9028
248	Apatinib 0.5uM	88.9082
249	LY2157299 0.5uM	88.9134
250	BMS-2 (Met/Flt-3/VEGFR2 TKI) 0.5uM	88.9198
251	MLN120B 0.5uM	88.9534
252	Cdk2 Inhibitor IV (NU6140) 0.5uM	88.9555
253	PRP003-073 0.5uM	89.034
254	Arry-380 0.5uM	89.0571
255	DNA-PK Inhibitor II 0.5uM	89.0791
256	BGJ398 (Infigratinib) 0.5uM	89.153
257	Cdk/Crk Inhibitor (RGB-286147, Cdk7 Inhibitor IV) 0.5uM	89.1973
258	Casein Kinase I Inhibitor (D4476) 0.5uM	89.2173
259	SCIO-469 (Talmapimod HCl) 0.5uM	89.2206
260	Triciribine 0.5uM	89.2585
261	DNA-PK Inhibitor V 0.5uM	89.2633
262	Wortmannin 2uM	89.3118
263	Bentamapimod (AS-602801) 0.5uM	89.3529
264	AGL 2043 0.5uM	89.3587
265	Mubritinib (TAK 165) 0.5uM	89.379
266	BKM120 (NVP-BKM120, Buparlisib) 0.5uM	89.4522
267	INCB 28060 (Capmatinib) 0.5uM	89.4909
268	Bosutinib 0.5uM	89.5349
269	KN-93 5uM	89.5364
270	Tofacitinib 2uM	89.6132
271	AG-1024 0.5uM	89.6132
272	BYL719 0.5uM	89.6617
273	CGK 733 0.5uM	89.7204
274	RAF265 (CHIR-265) 0.5uM	89.7769
275	ZSTK474 0.5uM	89.8104
276	BI 78D3 0.5uM	89.976
277	GSK1904529A 0.5uM	90.0203
278	PRT-060318 0.5uM	90.0372
279	Akt Inhibitor VIII Isozyme Selective Akti-1/2 5uM	90.0393
280	OSI-906 (Linsitinib) 0.5uM	90.1458
281	p38 MAP Kinase Inhibitor III 0.5uM	90.1802
282	JNK Inhibitor (Negative Control) 0.5uM	90.246
283	TGFb RI Inhibitor III 0.5uM	90.2763
284	GNF-2 5uM	90.3345
285	Herbimycin A 0.5uM	90.3556
286	Motesanib Diphosphate 0.5uM	90.4162
287	Cdk2 Inhibitor III (CVT-313) 0.5uM	90.4552
288	PI3Kg Inhibitor (AS-605240) 0.5uM	90.5113
289	Tandutinib 0.5uM	90.5157
290	AZD5363 0.5uM	90.5205
291	SGX-523 0.5uM	90.5276
292	ZM 336372 0.5uM	90.5497
293	AS-604850 5uM	90.558
294	JAK3 Inhibitor IV 0.5uM	90.5744
295	GF109203X 0.5uM	90.6381
296	AKT-I-1 0.5uM	90.7525
297	Telatinib 0.5uM	90.796
298	KN-93 0.5uM	90.8066
299	SL-327 0.5uM	90.9311
300	Roscovitine (Seliciclib, CYC202) 2uM	90.9706
301	Aloisine (RP106) 0.5uM	90.975
302	GDC-0068 0.5uM	90.9898
303	BI-2536 0.5uM	90.992
304	BAY 11-7082 0.5uM	91.0008
305	Bisindolylmaleimide IV 0.5uM	91.0071
306	PKCb Inhibitor 0.5uM	91.0219
307	Casein Kinase I Inhibitor (D4476) 5uM	91.0335
308	c-FMS inhibitor 0.5uM	91.0697
309	SB505124 0.5uM	91.0845
310	AZD8055 0.5uM	91.1121
311	GSK-3 INHIBITOR-I 0.5uM	91.1186
312	SAR245409 (XL765) 0.5uM	91.1503
313	IC261 0.5uM	91.2911
314	TSU-68 (SU6668, Orantinib) 0.5uM	91.3069
315	GSK2334470 0.5uM	91.3932
316	Kenpaullone 0.5uM	91.4269
317	JNJ-38877605 0.5uM	91.4337
318	KU-60019 0.5uM	91.4533
319	PF-05212384 (PKI-587) 0.5uM	91.4631
320	FLT3 Inhibitor (TCS 359) 0.5uM	91.4692
321	MEK Inhibitor I 0.5uM	91.5142
322	PHA-690509 0.5uM	91.6158
323	OSU-03012 (AR-12) 0.5uM	91.8061
324	Ku-0060648 0.5uM	91.8238
325	PKC412 (CGP41251, Midostaurin) 0.05uM	91.846
326	Roscovitine (Seliciclib, CYC202) 0.5uM	91.919
327	PQ 401 0.5uM	91.9329
328	FR 180204 0.5uM	91.9773
329	Rapamycin (Sirolimus) 5uM	91.9863
330	VE-821 (ATR Inhibitor IV) 0.5uM	92.009
331	CGP 57380 0.5uM	92.0136
332	Endoxifen 0.5uM	92.0407
333	Aminopurvalanol A 0.5uM	92.0679
334	LY 294002 5uM	92.097
335	PKR Inhibitor 0.5uM	92.1025
336	AMG-Tie2-1 0.5uM	92.1824
337	XL147 0.5uM	92.1979
338	IC-87114 0.5uM	92.2067
339	SB203580 2uM	92.249
340	Fingolimod (FTY720) HCl 0.5uM	92.2629
341	Dovitinib (TKI-258, CHIR-258) 0.05uM	92.2881
342	KN-62 0.5uM	92.3073
343	VX-702 5uM	92.3339
344	GDC-0980 (RG7422) 0.5uM	92.4278
345	BMS-5 (LIM Kinase Inhibitor I) 0.5uM	92.4371
346	PF-4708671 0.5uM	92.507
347	PF-3758309 0.5uM	92.5235
348	MK2a Inhibitor 0.5uM	92.5766
349	TG101348 (SAR302503) 0.5uM	92.7341
350	RWJ 67657 (JNJ-3026582) 0.5uM	92.762
351	Akt Inhibitor X 0.5uM	92.7799
352	AZD-26 0.5uM	92.8567
353	Dinaciclib (SCH727965) 0.5uM	92.9891
354	Mubritinib (TAK 165) 5uM	93.1752
355	Vandetanib 0.5uM	93.2015
356	Amuvatinib (MP-470) 0.5uM	93.2261
357	Tofacitinib 0.5uM	93.2437
358	Axitinib 0.5uM	93.25
359	GNF-5837 0.5uM	93.2712
360	GSK2126458 (GSK458) 0.5uM	93.36
361	Hydroxocobalamin (Vitamin B12a) 0.5uM	93.3698
362	MEK Inhibitor II 0.5uM	93.3829
363	Aurora A Inhibitor I 0.5uM	93.3904
364	AG-1295 0.5uM	93.66
365	Compound 52 (NG 52) 0.5uM	93.71
366	MK-22-6 0.5uM	93.7893
367	AZD7545 0.5uM	93.7922
368	JNK Inhibitor VIII 0.5uM	93.8487
369	Tepotinib (EMD 1214063) 0.5uM	94.2394
370	S6K-18 0.5uM	94.3884
371	SU9516 0.5uM	94.4308
372	Doramapimod (BIRB 796, p38 MAP Kinase Inhibitor X) 0.5uM	94.4499
373	AS-604850 0.5uM	94.5109
374	Regorafenib (BAY 73-4506) 0.5uM	94.534
375	Rho Kinase Inhibitor IV 2uM	95.0634
376	Vatalanib (PTK787) 2HCl 0.5uM	95.1704
377	Quizartinib HCl (AC-220) 0.5uM	95.2742
378	Flavopiridol (Alvocidib) 0.5uM	95.2872
379	7307-50-7 0.5uM	95.4679
380	JNK Inhibitor IX 5uM	95.4895
381	NCGC00371288-02 0.5uM	95.5484
382	Indirubin Derivative E804 0.05uM	95.5938
383	BMS-3 0.5uM	95.6721
384	NCGC00244250-01 0.5uM	95.723
385	PF-477736 0.5uM	95.7714
386	LY 333531 mesylate (Ruboxistaurin) 0.5uM	95.8834
387	GW2580 0.5uM	95.9246
388	SU 4312 (DMBI) 0.5uM	96.0021
389	Cdk1 Inhibitor (CGP74514A) 0.5uM	96.2411
390	MK-2206 2HCl 0.5uM	96.3721
391	AT7867 0.5uM	96.6282
392	Aurora Kinase Inhibitor III 0.5uM	96.7474
393	Filgotinib (GLPG0634) 0.5uM	96.7716
394	JNK Inhibitor IX 0.5uM	96.8932
395	LY2603618 0.5uM	97.0321
396	FR 180204 2uM	97.1155
397	Idronoxil (Phenoxodiol) 0.5uM	97.1644
398	PP3 0.5uM	97.1891
399	CP 547,632 0.5uM	97.2996
400	SB-747651A 0.5uM	97.5823
401	VX-702 0.5uM	97.9248
402	NVP-231 0.5uM	98.0525
403	LY 303511 (Negative control) 0.5uM	98.2543
404	LY 294002 0.5uM	98.6206
405	SGI-1776 free base 0.5uM	98.6694
406	CEP-33779 0.5uM	98.7163
407	PF-00562271 0.5uM	98.7859
408	MK-1775 0.5uM	99.2404
409	JNJ-7706621 0.5uM	99.3623
410	Met Kinase Inhibitor (SU11274) 0.5uM	99.7737
411	Enzastaurin (LY317615) 0.5uM	100.227
412	TPCA-1 0.5uM	100.393
413	FMK (RSK inhibitor Fmk) 0.5uM	102.358
414	CHEMBL2336015 0.5uM	102.482
415	BI-D1870 0.5uM	102.976
416	PF-573228 0.5uM	102.991
417	Ro-32-0432 hydrochloride 0.5uM	103.247
418	MLN8054 0.5uM	103.618
419	Sotrastaurin (AEB071) 0.5uM	103.984
420	Alisertib (MLN8237) 0.5uM	104.343
421	BX-912 0.5uM	105.256
422	RO-495 0.5uM	106.858
423	VX-680 (Tozasertib, MK-0457) 0.5uM	108.637
424	Crizotinib (PF-02341066) 0.5uM	112.085
425	LY2784544 0.5uM	112.15
426	TCS ERK 11e (ERK Inhibitor VIII, VX-11e) 0.5uM	114.446
427	BMS-754807 0.5uM	115.708
