# Supplementary material for: Polypharmacology-based kinome screen identifies new regulators of KSHV reactivation
Source: PLoS Pathog. 2023 Sep 5;19(9):e1011169. doi: 10.1371/journal.ppat.1011169 (PMC10503724; doi:10.1371/journal.ppat.1011169)
Supplement: S4 Table — (XLSX) [file ppat.1011169.s012.xlsx]

## Sheet: S4 Table
S4 Table. KiR-predicted top ‘informative’ kinases for DOX plus NaB condition
Kinase Name
ITK
PKG2 (PRKG2)*
MAP3K8 (COT1)
FRK
CLK1
ERBB4 (HER4)
MAP2K2 (MEK2)
CAMK2G
MKNK2 (MNK2)
PBK
TEC
LRRK2
MAP4K4 (HGK)
DSTYK (RIPK5)
* No expression data for iSLK cells containing latent or lytic replicating virus [36]. Excluded from validated kinases.
