# Supplementary material for: Polypharmacology-based kinome screen identifies new regulators of KSHV reactivation
Source: PLoS Pathog. 2023 Sep 5;19(9):e1011169. doi: 10.1371/journal.ppat.1011169 (PMC10503724; doi:10.1371/journal.ppat.1011169)
Supplement: S5 Table — (XLSX) [file ppat.1011169.s013.xlsx]

## Sheet: S5 Table
S5 Table. Kinase inhibition profile of the validation KIs included in the KiR DOX plus NaB screen
		Top KiR Predicted Kinases															ERBB Family				MKNK Family
KiR Rank	Kinase Inhibitor	ITK	COT1	PTK5	CLK1	ERBB4	MAP2K2	CAMK2G	MNK2	PBK	TEC	LRRK2	MAP4K4	DSTYK	Kinase Coverage from Top Hits (13)	Total Kinase Coverage	ERBB1	ERBB2	ERBB3	ERBB4	MKNK1	MKNK2
1	Lestaurtinib	1	0	0	1	0	1	1	1	1	1	1	1	1	10	213	0	0	N/A	0	1	1
2	K252a	1	0	0	1	0	1	1	1	1	0	1	1	1	9	207	0	0	N/A	0	1	1
13	GSK-650394	1	0	0	1	0	0	0	1	0	0	1	1	1	6	118	0	0	N/A	0	1	1
23	JAK3 Inhibitor VI	0	0	0	1	0	0	0	0	0	0	1	1	0	3	113	0	0	N/A	0	0	0
64	Afatinib	0	0	0	0	1	0	0	0	0	0	0	0	0	1	24	1	1	N/A	1	1	0
336	PKR Inhibitor	0	0	0	1	0	0	0	1	0	0	1	1	0	4	122	0	0	N/A	0	1	1
386	PF-477736	1	0	0	0	0	0	0	1	0	1	1	1	0	5	117	0	0	N/A	0	1	1
		0 = drug restricts kinase activity < 50% at 500nM
		1 = drug restricts kinase activity > 50% at 500nM
		N/A = kinase inhibition data is not available for ERBB3 because this kinase is catalytically inert
		S10 su
