# Supplementary material for: Polypharmacology-based kinome screen identifies new regulators of KSHV reactivation
Source: PLoS Pathog. 2023 Sep 5;19(9):e1011169. doi: 10.1371/journal.ppat.1011169 (PMC10503724; doi:10.1371/journal.ppat.1011169)
Supplement: S6 Table — The gene expression data normalized as fragments per kilobase of exon per million mapped fragments (FPKM) were taken from the published RNA-seq dataset GSE157275 [36] for the kinases predicted from the kinome screen and the additional ERBB and MKNK family members under latent and 48h lytic inducted with 50 μg/ml DOX plus 1.2 mM NaB conditions. No data was available for PKG2. (XLSX) [file ppat.1011169.s014.xlsx]

## Sheet: S6 Table
S6 Table. Kinase expression data from KSHV BAC16 infected iSLK cells
Gene	Description	Latent	Induced (48h DOX+NaB)
CAMK2G	calcium/calmodulin dependent protein kinase II gamma	17.8425	19.2895
CLK1	Cell-division contol like kinase 1	11.1705	13.1325
DSTYK (RIPK5)	dual serine/threonine and tyrosine protein kinase	5.06974	2.962
ERBB1	epidermal growth factor receptor	72.6546	41.5727
ERBB2	erb-b2 receptor tyrosine kinase 2	16.5761	12.7926
ERBB3	erb-b2 receptor tyrosine kinase 3	0.863863	7.44351
ERBB4	erb-b2 receptor tyrosine kinase 4	0	0.049388
FRK	fyn related Src family tyrosine kinase	0.926121	6.57856
ITK	IL2 inducible T-cell kinase	0.055902	0.549554
LRRK2	leucine rich repeat kinase 2	0	0.008426
MAP2K2 (MEK2)	mitogen-activated protein kinase kinase 2	63.2624	85.9816
MAP3K8 (COT1)	mitogen-activated protein kinase kinase kinase 8	1.18114	3.17183
MAP4K4 (HGK)	mitogen-activated protein kinase kinase kinase kinase 4	19.5827	28.1561
MKNK1 (MNK1)	MAP kinase interacting serine/threonine kinase 1	11.044	8.1473
MKNK2 (MNK2)	MAP kinase interacting serine/threonine kinase 2	20.6277	55.9581
PBK	PDZ binding kinase	42.561	11.443
TEC	tec protein tyrosine kinase	1.89346	1.32122
			From published RNA-seq dataset GSE157275 [36]
