# Supplementary material for: Polypharmacology-based kinome screen identifies new regulators of KSHV reactivation
Source: PLoS Pathog. 2023 Sep 5;19(9):e1011169. doi: 10.1371/journal.ppat.1011169 (PMC10503724; doi:10.1371/journal.ppat.1011169)
Supplement: S7 Table — (XLSX) [file ppat.1011169.s015.xlsx]

## Sheet: S7 Table
S7 Table. Kinase inhibition profile for JAK3 Inhibitor VI
JAK3 Inhibitor VI		Data from https://kinhibition.fredhutch.org/ [35]
Kinase	% Inhibition	Kinases inhibited > 50% by JAK3 Inhibitor VI at 500nM
JAK3	95.21
CLK2	99.67
MAP4K4	99.37
RPS6KA1	99.09
CDK5+CDK5R1(a)	98.46
MARK4	98.44
FLT3	98.39
MINK1	98.28
PRKD3	98.15
PRKD1	97.93
CDK2+CCNA2	97.9
PRKD2	97.8
PRKG2	97.79
NTRK3	97.36
STK3	97.28
DYRK2	96.89
CDK5+CDK5R1	96.8
MARK2	96.75
MARK1	96.74
MARK3	96.13
CLK1	95.93
STK4	95.76
TBK1	95.55
MELK	95.37
MAP4K2	95.16
DYRK1B	95
DYRK1A	94.94
FLT4	94.88
STK17A	94.8
NUAK1	94.73
MYLK2	94.15
CHEK1	94.03
MAP4K5	93.97
MUSK	93.91
LRRK2	93.77
CDK6+CCND1	93.66
CDK1+CCNA2	93.18
RPS6KA2	92.79
PIM3	92.39
NTRK2	92.35
IRAK4	91.68
AURKB	91.5
MAP3K11	91.27
CLK4	91.08
NTRK1	91.04
CDK1+CCNB1	91.03
PHKG1	90.44
MAP3K7	90.31
CAMKK2	89.89
RPS6KA6	89.23
GSK3A	88.7
ULK1	88.46
CDK6+CCND3	87.83
CDK4+CCND1	86.03
PKN1	85.62
IRAK1	85.55
CDK2+CCNE1	85.52
IKBKE	85.14
STK33	85.04
STK10	84.68
BRSK2	84.07
GSK3B	83.28
CAMK2A	83.21
ROCK2	82.71
RET	81.96
MAP3K9	81.41
BRSK1	80.3
TYK2	79.63
TAOK3	78.87
CDK4+CCND3	78.66
HASPIN	77.46
TAOK1	77.41
STK24	76.5
CAMKK1	76.23
KDR	75.29
RPS6KA3	75.15
SGK1	74.05
NEK4	73.88
CHEK2	73.7
RPS6KB1	73.35
STK26	72.71
SGK2	71.87
CAMK2B	70.55
FLT1	69.91
LYN	69.68
DYRK3	69.6
PASK	67.97
CAMK2D	67.87
PDGFRB	67.74
CDK9+CCNT1	67.71
FYN	67.33
FGR	65.63
STK11	65.19
YES1	64.97
PRKCD	63.95
CDK3+CCNE1	63.78
ROCK1	61.94
AURKA	60.78
TSSK1B	60.39
MAP3K10	60.19
ULK3	58.31
MYLK	58.27
PIM1	58.22
PRKX	56.48
NUAK2	56.28
STK16	55.72
CDK9+CCNK	54.13
PDPK1	53.12
PHKG2	53.03
STK25	52.81
ULK2	51.89
AURKC	51.46
RPS6KA4	51.02
