# Supplementary material for: Polypharmacology-based kinome screen identifies new regulators of KSHV reactivation
Source: PLoS Pathog. 2023 Sep 5;19(9):e1011169. doi: 10.1371/journal.ppat.1011169 (PMC10503724; doi:10.1371/journal.ppat.1011169)
Supplement: S8 Table — (XLSX) [file ppat.1011169.s016.xlsx]

## Sheet: S8 Table
S8 Table. Primers
Primer Name	Primer #	Oligo Sequence (5' - 3')	Assay	Annealing Tm	Reference
HindIII PAN promoter Fwd	2580	GGA GAA GCT TTA TGG AGT TTT CTT ATG GAT TAT TAA GGG TCA GCT TGA AGG	PCR	65°C	This paper
PAN promoter HindIII Rev	2581	CCT AAA GCT TCC AAG GTG ACT GGG CAG TCC CAG TGC TAA ACT GAC TCA A	PCR	65°C	This paper
KpnI-SP-SBPdeltaLRNGR Fwd	2585	CTT AGG TAC CAT GGG ATG GTC CTG CAT CAT CC	PCR	61°C	This paper
BamHI-deltaLNGFR Rev	2586	GAA TGG ATC CAG CGC GCT TGA AGG CAA TAT AGG CC	PCR	61°C	This paper
BamHI-P2A-mCherry Fwd	2600	GTT AGG ATC CGG CGC AAC AAA CTT CTC TCT GCT GAA ACA AGC CGG AGA TGT CGA AGA GAA TCC TGG ACC GAT GGT GAG CAA GGG CGA GG	PCR	65°C	This paper
NotI-NLS-mCherry Rev	2601	CAT TGC GGC CGC TTA TTG GAC CTT CCG CTT TTT CTT CG	PCR	65°C	This paper
BamHI-50bpREPSEQ-SceI-KanR Fwd	2610	GTT AGG ATC CGG CGC AAC AAA CTT CTC TCT GCT GAA ACA AGC CGG AGA TGT CGA AGA GAA TAG GGA TAA CAG GGT AAT CGA TTT	PCR	65°C	This paper
BamHI-KanR Rev	2611	CTG CCT GAC CTT GGA TCC GCC AGT GTT ACA ACC AAT TAA CC	PCR	65°C	This paper
61bp-KSHV-LNGFR-mCherry Cassette	2617	TCG GCA GAA TGC TTA ATG AAT TAC AAC AGT ACT GCG ATG AGT GGC AGG GCG GGG CGT AAT TTA TGG AGT TTT CTT ATG GAT TAT TAA GGG	PCR	63°C	This paper
70bp-KSHV-LNGFR-mCherry Cassette	2618	CGC TTA TTA TCA CTT ATT CAG GCG TAG CAA CCA GGC GTT TAA GGG CAC CAA TAA CTG CCT TAA AAA AAT TCC ATA GAG CCC ACC GCA TCC	PCR	63°C	This paper
Kozak-JAK3 Fwd	2636	CGC CAC CAT GGC ACC TCC AAG TGA AGA G	PCR; Sanger seq.	59°C; 60°C	This paper
JAK3_2 Rev	2648	CGA CTC ACT ATA GGG GAT ATC AGC TGG ATG G	PCR	59°C	This paper
mid-JAK3 Rev	2638	GCA CAG GTC CTC AGC CAA GTG G	Sanger seq.	60°C	This paper
mid-JAK3_1 Fwd	2646	GCT GCC GCT TGA CAA AGA CTA CTA	Sanger seq.	60°C	This paper
CAMK2G F qPCR	2773	ACC CGT TTC ACC GAC GAC TA	Quantitative PCR	60°C	PMID: 35039634
CAMK2G R qPCR	2774	CTC CTG CGT GGA GGT TTT CTT	Quantitative PCR	60°C	PMID: 35039634
CLK1 F qPCR	2753	TGA ATA CTA TCT TGG GTT TAC CGT AT	Quantitative PCR	55°C	PMID: 29606096
CLK1 R qPCR	2754	CGT TTC CTG GTT TTC TGT ATC ATA T	Quantitative PCR	55°C	PMID: 29606096
COT1_MAP3K8 F qPCR	2767	GAG CGT TCT AAG TCT CTG CTG	Quantitative PCR	60°C	PMID: 30463908
COT1_MAP3K8 R qPCR	2768	GCA AGC AAA TCC TCC ACA GTT C	Quantitative PCR	60°C	PMID: 30463908
EGFR F qPCR	2757	GGG GC C G AC AGC TA T GAG AT	Quantitative PCR	60°C	PMID: 32978523
EGFR R qPCR	2758	ACC TAT TCC GTT ACA CAC TTTGC	Quantitative PCR	60°C	PMID: 32978523
ERBB2 F qPCR	2759	GCC GTG CTA GAC AAT GGA GA	Quantitative PCR	60°C	PMID: 32978523
ERBB2 R qPCR	2760	TCA AGA TCT CTG TGA GGC TTC G	Quantitative PCR	60°C	PMID: 32978523
ERBB3 F qPCR	2761	ACA TCG TGA GGG ACC GAG AT	Quantitative PCR	60°C	PMID: 32978523
ERBB3 R qPCR	2762	GGT CTT GGT CAA TGT CTG GCA	Quantitative PCR	60°C	PMID: 32978523
ERBB4 F qPCR	2763	ATG GCT TAC AGG GGG CAA AC	Quantitative PCR	60°C	PMID: 32978523
ERBB4 R qPCR	2764	AGT GGG ACC GTT ACA CCC TT	Quantitative PCR	60°C	PMID: 32978523
FRK_PTK5 F qPCR	2755	CTC TGG GAG TAC CTA GAA CCC	Quantitative PCR	60°C	PMID: 31043790
FRK_PTK5 R qPCR	2756	AGC CTG GTA ATC AAA CAA AGC C	Quantitative PCR	60°C	PMID: 31043790
HGK_MAP4K4 F qPCR	2783	GGG GAA CGC TTC AGA GTG AG	Quantitative PCR	60°C	PMID: 26688060
HGK_MAP4K4 R qPCR	2784	GTG CGG TCA GAT CAG CAG G	Quantitative PCR	60°C	PMID: 26688060
ITK F qPCR	2765	ACT CCT GAA GAC AAC AGG CGA	Quantitative PCR	60°C	PMID: 33283362
ITK R qPCR	2766	ATC CTT CAT GCC CAT TCC TGTC	Quantitative PCR	60°C	PMID: 33283362
JAK1 F qPCR	2739	GGG AAA TCT GCT ACA ATG GC	Quantitative PCR	55°C	PMID: 27350337
JAK1 R qPCR	2740	TGA TGG CTC GGA AGA AAG GC	Quantitative PCR	55°C	PMID: 27350337
JAK2 F qPCR	2741	CCA GAT GGA AAC TGT TCG CTC AG	Quantitative PCR	60°C	ORIGENE
JAK2 R qPCR	2742	GAG GTT GGT ACA TCA GAA ACA CC	Quantitative PCR	60°C	ORIGENE
JAK3 F qPCR	2743	GCC TGG AGT GGC ATG AGA A	Quantitative PCR	60°C	PMID: 20673263
JAK3 R qPCR	2744	CCC CGG TAA ATC TTG GTG AA	Quantitative PCR	60°C	PMID: 20673263
K8.1 F qPCR	2680	AAA GCG TCC AGG CCA CCA CAG	Quantitative PCR	60°C	PMID: 28275189
K8.1 R qPCR	2681	GGC AGA AAA TGG CAC ACG GTT	Quantitative PCR	60°C	PMID: 28275189
LRRK2 F qPCR	2781	GGA TGT TGG TGA TGG AGT T	Quantitative PCR	55°C	PMID: 29545945
LRRK2 R qPCR	2782	GGC TGA GTG GAG GTA TCT	Quantitative PCR	55°C	PMID: 29545945
mCherry-ato F qPCR	2791	TTC AGC CTC TGC TTG ATC TC	Quantitative PCR	60°C	PMID: 22216235
mCherry-ato R qPCR	2792	GCG CGT GAT GAA CTT CGA G	Quantitative PCR	60°C	PMID: 22216235
MEK2_MAP2K2 F qPCR	2771	CCA AGG TCG GCG AAC TCA AA	Quantitative PCR	60°C	PMID: 33226073
MEK2_MAP2K2 R qPCR	2772	TCT CAA GGT GGA TCA GCT TCC	Quantitative PCR	60°C	PMID: 33226073
MKNK1 F qPCR	2775	GAG ATG GGC AGT AGC GAA CCC C	Quantitative PCR	60°C	PMID: 31894299
MKNK1 R qPCR	2776	GGC TCA CGG CAC CTT GAA CTT T	Quantitative PCR	60°C	PMID: 31894299
MKNK2 F qPCR	2777	AGG AAG ATG TGC TGG GGG AG	Quantitative PCR	60°C	PMID: 23365451
MKNK2 R qPCR	2778	CCT GGC ACT GGT ACA GCA TC	Quantitative PCR	60°C	PMID: 23365451
ORF10 F qPCR	2678	GTC CTG TCC CGC TCT CTT TTT TG	Quantitative PCR	60°C	PMID: 28275189
ORF10 R qPCR	2679	CAG TAA GGT GTT CGT GCT TGC CC	Quantitative PCR	60°C	PMID: 28275189
PBK_TOPK F qPCR	2779	GAA GAG GAC TGA GAG TGG CT	Quantitative PCR	60°C	PMID: 27049917
PBK_TOPK R qPCR	2780	CTT CTG CAT AAA CGG AGA GGC	Quantitative PCR	60°C	PMID: 27049917
RIPK5_DSTYK F qPCR	2785	TCA GGA AAT CCG AAA GTA	Quantitative PCR	55°C	PMID: 31201369
RIPK5_DSTYK R qPCR	2786	CTC AGA TAG CCC AGG TCA	Quantitative PCR	55°C	PMID: 31201369
RTA F qPCR	2795	CAA GGT GTG CCG TGT AGA GAT	Quantitative PCR	60°C	PMID: 31923286
RTA R qPCR	2796	GGT CAA AGC CTT ACG CTT CTT	Quantitative PCR	60°C	PMID: 31923286
TEC F qPCR	2751	AAC TGA AAA ATT AGC ACC CGG A	Quantitative PCR	55°C	PMID: 33516764
TEC R qPCR	2752	ATG GCT ACA ACG ATT TCT TCA CT	Quantitative PCR	55°C	PMID: 33516764
Tubulin F qPCR	2682	TCC AGA TTG GCA ATG CCT G	Quantitative PCR	60°C	PMID: 19158252
Tubulin R qPCR	2683	GGC CAT CGG GCT GGA T	Quantitative PCR	60°C	PMID: 19158252
TYK2 F qPCR	2745	GTG GCA GCA GTG GCA GGA AC	Quantitative PCR	60°C	PMID: 32694928
TYK2 R qPCR	2746	CTC AGC TCC AGG CAC TTG TTG TC	Quantitative PCR	60°C	PMID: 32694928
