# Supplementary material for: Polypharmacology-based kinome screen identifies new regulators of KSHV reactivation
Source: PLoS Pathog. 2023 Sep 5;19(9):e1011169. doi: 10.1371/journal.ppat.1011169 (PMC10503724; doi:10.1371/journal.ppat.1011169)
Supplement: S9 Table — (XLSX) [file ppat.1011169.s017.xlsx]

## Sheet: S9 Table
S9 Table. Dharmacon siRNA target and ID
siRNA Target	Dharmacon Catalog ID
CAMK2G	L-004536-00-0005
CLK1	L-004800-00-0005
DSTYK	L-004049-00-0005
ERBB1	L-003114-00-0005
ERBB2	L-003126-00-0005
ERBB3	L-003127-00-0005
ERBB4	L-003128-00-0005
FRK	L-003139-00-0005
ITK	L-003144-00-0005
JAK1	L-003145-00-0005
JAK2	L-003146-00-0005
JAK3	L-003147-00-0005
LRRK2	L-006323-00-0005
MAP2K2	L-003573-00-0005
MAP3K8	L-003511-00-0005
MAP4K4	L-003971-00-0005
MKNK1	L-004879-00-0005
MKNK2	L-004908-00-0005
Non-targeting control	D-001810-10-05
PBK	L-005390-00-0005
TEC	L-003177-00-0005
TYK2	L-003182-00-0005
