# Supplementary material for: Polypharmacology-based kinome screen identifies new regulators of KSHV reactivation
Source: PLoS Pathog. 2023 Sep 5;19(9):e1011169. doi: 10.1371/journal.ppat.1011169 (PMC10503724; doi:10.1371/journal.ppat.1011169)
Supplement: S10 Table — (XLSX) [file ppat.1011169.s018.xlsx]

## Sheet: S10 Table
S10 Table. Antibodies
Antibody Name	Phospho-site	Vender / Source	Catalog ID / Reference	Assay
Actin	N/A	Sigma	A2066	Immunoblot
β-actin	N/A	Sigma	A1978	Protein microarray
β-catenin	N/A	Cell Signaling	9582	Protein microarray
EGFR (ERBB1)	N/A	Cell Signaling	2232	Immunoblot
Goat αMouse, IRDye 800CW	N/A	LI-COR	926-32210	Protein microarray
Goat αRabbit, Alexa Fluor 488	N/A	Invitrogen	A11008	Immunofluorescence
Goat αRabbit, Alkaline Phosphatase	N/A	Invitrogen	T2191	Immunoblot
Goat αRabbit, IRDye 680LT	N/A	LI-COR	925-68071	Protein microarray
Her2 c-terminus (ERBB2)	N/A	Rabbit derived	Child et al. 1999; PMID: 10216954	Immunoblot
HER3 (ERBB3)	N/A	Cell Signaling	12708	Immunoblot
HER4 (ERBB4)	N/A	Cell Signaling	4795	Immunoblot
JAK3 (B-12)	N/A	Santa Cruz	sc-6932	Immunoblot
LANA	N/A	Rabbit derived	Lagunoff et al. 2002; PMID: 11836422; a kind gift from A. Polson and D. Ganem	Immunoblot; Immunofluorescence
p75 NGF receptor (LNGFR)	N/A	Abcam	ab52987	Immunoblot
P-AKT	Ser473	Cell Signaling	4058	Protein microarray
P-CREB1	Ser133	Cell Signaling	9198	Protein microarray
P-EGFR (ERBB1)	Tyr1173	Cell Signaling	4407	Protein microarray
P-HER2 (P-ERBB2)	Tyr1221/1222	Cell Signaling	2249	Protein microarray
P-HER2 (P-ERBB2)	Tyr1248	Cell Signaling	2247	Immunoblot
P-MARCKS	Ser152/156	Cell Signaling	2741	Protein microarray
P-MET	Tyr1349	Cell Signaling	3133	Protein microarray
P-NFκB P65	Ser536	Cell Signaling	3033	Protein microarray
P-P44/42 MAPK (ERK1/2)	Thr202/Tyr204	Cell Signaling	4377	Protein microarray
P-PDGFRβ	Tyr1009	Cell Signaling	3124	Protein microarray
P-PKC (pan) βII	Ser660	Cell Signaling	9371	Protein microarray
P-S6 ribosomal protein	Ser240/244	Cell Signaling	2215	Protein microarray
P-SRC	Tyr416	Cell Signaling	2101	Protein microarray
P-STAT1	Tyr701	Cell Signaling	9167	Protein microarray
P-STAT3	Tyr705	Cell Signaling	9145	Protein microarray
Streptavidin, Alexa Fluor 680 conjugate	N/A	Invitrogen	S21378	Immunofluorescence
